# Supplementary material for: Motivating factors, barriers and facilitators of participation in COVID-19 clinical research: A cross-sectional survey of Canadian community intensive care units
Source: PLoS One. 2022 Apr 27;17(4):e0266770. doi: 10.1371/journal.pone.0266770 (PMC9045667; doi:10.1371/journal.pone.0266770)
Supplement: S1 Data — (XLSX) [file pone.0266770.s001.xlsx]

## Sheet: Data
record_id	redcap_survey_identifier	consent	consent_hear_more	covidcommunity_icu_survey_econsent_complete	Hospital Number	q3_hospital_province	q4_primary_role	q4_primary_role_specify	q4a_gender	q5_gender_other	q4b_years_practicing	q4c_reserach_exp___1	q4c_reserach_exp___2	q4c_reserach_exp___3	q4c_reserach_exp___4	q4c_reserach_exp___5	q4c_reserach_exp___6	q4c_reserach_exp___7	q4c_reserach_exp___8	q4c_reserach_exp___9	q4c_reserach_exp_other	q5_icu_type	q7_icu_type_other	q6_icu_pt_pop___1	q6_icu_pt_pop___2	q6_icu_pt_pop___3	q6_icu_pt_pop___4	q6_icu_pt_pop___5	q6_icu_pt_pop___6	q6_icu_pt_pop___7	q6_icu_pt_pop___8	q6_icu_pt_pop___9	q8_icu_pop_specify	q7a_beds_pre_covid_v	q7b_beds_pre_covid_nv	q8a_beds_covid_v	q8b_beds_covid_nv	q9a_highest_covid	q9b_highest_covid_date	q10_emr	q12_emr_name	q10a_emr_capabilities___1	q10a_emr_capabilities___2	q10a_emr_capabilities___3	q10a_emr_capabilities___4	q10a_emr_capabilities___5	q10a_emr_capabilities___6	q10a_emr_capabilities___7	q10_emr_cap_other
65		1	1	2	1	6	2		1		5	0	0	0	1	0	0	0	0	0		1		1	1	0	0	0	1	0	0	0		26	8	36	10	4	3	1	PICIS Critical Care Manager	1	1	1	1	1	1	0
24		1	0	2	18	6	8		2		2	0	0	1	0	1	0	1	1	0		1		1	1	0	0	0	1	0	0	0		15	0	14	0	1	3	1	Meditech	1	1	1	1	1	1	0
73		1	0	2	2	6	1		2		5	0	1	0	1	0	0	0	0	0		1		1	1	0	0	0	0	0	0	0		24	0	24	0	3	4	1	Meditech	1	0	0	0	1	1	1	Entrypoint-indirect order entry
19		1	1	2	3	6	3		2		2	1	0	0	0	0	0	0	0	0		3		1	1	0	0	0	1	0	0	0		10	6	10	6	1	3	0		0	0	0	0	0	0	0
8		1	1	2	4	6	1		1		2	0	0	0	0	0	1	0	0	0		1		1	1	0	0	0	1	0	0	0		44	6	44	6	4	3	1	Meditech	1	1	1	1	1	1	0
41		1	1	2	5	6	1		2		5	0	0	0	1	0	1	0	1	0		1		1	1	0	0	0	0	0	0	0		16	4	20	10	2	2	0		0	0	0	0	0	0	0
4		1	1	2	6	6	1		1		3	0	0	1	1	0	1	0	1	0		1		1	1	0	0	0	1	0	0	0		10	5	18	4	3	3	1	Meditech	1	1	1	1	1	1	0
15		1	1	2	7	6	9					0	0	0	0	0	0	0	0	0		1		1	1	0	0	0	1	0	0	0		14	14	14	14	2	3	0		0	0	0	0	0	0	0
47		1	1	2	7	6	1		1		4	1	1	0	1	1	1	1	1	0		1		1	1	0	0	0	0	0	0	0		14	6	28	6	2	3	1	Meditech	1	0	1	0	0	1	0
59		1	1	2	7	6	3		1		4	0	0	0	1	0	0	1	0	0		1		1	1	0	0	0	0	0	0	0		14	6	28	28	2	3	0		0	0	0	0	0	0	0
12		1	1	2	7	6	4		1		4	0	0	0	1	0	1	0	1	0		1		1	0	0	0	0	0	0	0	0		14	20	14	20	1	2	0		0	0	0	0	0	0	0
13		1	1	2	7	6	3		2		2	0	0	1	1	0	1	1	1	0		1		1	0	0	0	0	0	0	0	0				20	10	2	0	0		0	0	0	0	0	0	0
17		1	0	2	7	6	8		1		1	0	0	1	0	0	0	1	0	0		1		1	1	0	0	1	0	0	0	0								0		0	0	0	0	0	0	0
81		1		2	7	6	2		1		2	0	0	0	1	1	1	0	0	0		1		1	0	0	0	0	0	0	0	0		14	6	14	14	2	3	1	Meditech	1	0	1	1	0	0	0
53		1	0	2	7	6	2		1		1	0	0	0	1	0	0	0	0	0		1		1	1	0	0	1	1	0	0	0		14	6	20	8	2	0	0		0	0	0	0	0	0	0
7		1	1	2	7	6	2		1		2	0	0	1	1	1	1	1	0	0		1		1	1	0	0	0	0	0	0	0		14	6	22	6	1	3	0		0	0	0	0	0	0	0
3		1	1	2	7	6	9					0	0	0	0	0	0	0	0	0		1		1	0	0	0	0	0	0	0	0		14	6	20	0	2	4	0		0	0	0	0	0	0	0
54		1	1	2	8	6	9					0	0	0	0	0	0	0	0	0		1		1	1	0	0	0	1	0	0	0		19		24		2	3	1	Cerner Powerchart	1	1	1	1	0	1	0
58		1	1	2	8	6	2		1		3	0	0	1	0	0	0	0	0	0		3		1	0	0	0	0	1	0	0	0		23	0	23		3	3	1	ECare	1	1	1	1	1	1	0
46		1	1	2	8	6	2		1		5	0	0	0	0	0	0	0	0	1	work at research facility	1		1	1	0	0	0	1	0	0	0		24	0	24	4	3	3	1	CERNER	1	1	1	1	0	0	0
28		1	1	2	8	6	2		1		3	0	0	0	1	0	0	0	0	0		1		1	1	0	0	0	1	0	0	0		10	10	24	24	3	3	1	cerner	1	1	1	1	0	0	0
27		1	1	2	8	6	1		1		2	0	1	0	1	1	1	0	0	0		1		1	1	0	0	0	0	0	0	0		18	3	50		3	3	1	Power Chart	1	1	1	1	1	1	0
39		1	1	2	8	6	4		1		5	0	0	1	1	0	0	1	0	0		1		1	1	0	0	0	0	0	0	0		21		21	2	4	2	1	Cerner	1	1	1	1	1	1	0
43		1	0	2	8	6	2		2		3	0	0	0	1	0	0	0	0	0		3		1	1	0	0	0	0	0	0	0		10	10	14	10	2	3	1	Powerchart	1	1	1	1	0	1	0
49		1	1	2	8	6	8		1		2	0	0	1	0	0	1	1	1	0		1		1	0	0	0	0	0	0	0	0						3	2	1	Powerchart	1	1	1	1	1	1	0
52		1	0	2	8	6	8		1		2	0	0	1	0	0	1	1	1	1	CCRP via SOCRA.	1		1	1	0	0	1	0	0	0	0		5	10	8	10	2	3	1	Cerner	1	1	1	1	1	1	0
34		1	1	2	8	6	2		1		2	0	0	0	0	0	0	0	0	0		1		1	1	0	0	0	0	0	0	0		24		24		3	3	1	Cerner- powerchart	1	1	1	1	0	0	0
33		1	1	2	8	6	9					0	0	0	0	0	0	0	0	0		1		1	0	0	0	0	0	0	0	0		3		24		3	2	1	Cerner	1	1	1	1	1	1	0
26		1	1	2	8	6	2		2		3	0	0	0	1	0	1	0	0	0		3		1	1	0	0	0	1	0	0	0		12	12	22	8	5	3	1	Powerchart	1	1	1	1	1	1	0
35		1	1	2	8	6	2		1		4	0	0	0	1	0	0	0	0	0		1		1	1	0	0	0	1	0	0	0		24			0	2	3	1	Power chart	1	1	1	1	0	1	0
74		1	1	2	9	9	1		2		2	0	0	0	0	0	1	0	0	0		1		1	1	0	0	0	0	0	0	0						1	2	1	Metavision	1	1	1	0	0	1	0
37		1	1	2	10	6	1		2		2	0	0	0	0	0	0	0	0	0		1		1	1	0	0	0	0	0	0	0		6	2	6	2	1	3	0		0	0	0	0	0	0	0
119		1	0	2	11	6	2		5		2	0	0	0	1	0	0	0	0	0				1	1	0	0	0	0	0	0	0		4	8	6	6	1	2	0		0	0	0	0	0	0	0
115		1	0	2	11	6	2		1		5	0	0	0	1	0	0	0	0	0		1		1	1	0	0	0	0	0	0	0		15		15		1	4	1	meditech	1	1	1	1	1	0	0
117		1	1	2	11	6	2		1		4	0	0	0	1	0	1	0	0	0		1		1	1	0	0	0	0	0	0	0		16		16		1	3	0		0	0	0	0	0	0	0
76		1	0	2	11	6	1		2		4	1	1	0	1	1	1	1	1	0		1		1	1	0	0	0	0	0	0	0		15	0	46	10	1	3	1	Meditech	1	1	1	0	0	1	0
114		1	1	2	11	6	2		1		2	0	0	1	1	0	0	0	0	0		1		1	1	0	0	1	0	0	0	0		14		14		1	0	1	Meditecc	1	1	1	0	0	0	0
106		1	1	2	11	6	2		1		2	0	0	0	0	0	0	0	0	0		1		1	1	0	0	0	0	0	0	0		8	8	8	8	1	3	1	Meditech	1	1	1	0	0	0	0
108		1	0	2	11	6	4		1		2	0	0	0	0	0	1	0	0	0		1		1	1	0	0	0	0	0	0	0		15	8	15	8	1	3	1		1	1	1	1	1	0	0
109		1	1	2	11	6	4		1		4	0	0	0	1	0	0	0	0	0		1		1	1	0	0	0	1	0	0	0		12	7	17	7	1	3	1	meditech	1	1	1	1	0	1	0
120		1	1	2	11	6	9					0	0	0	0	0	0	0	0	0		1		1	1	1	0	0	0	0	0	0		16		16		1	2	1	Enterprise Medical Record on Meditech	1	1	1	1	1	1	0
113		1	0	2	11	6	2		5		4	0	0	0	1	0	0	0	0	0		1		1	0	0	0	0	0	0	0	0		15	0	15	0	1	3	1	Meditech	1	1	1	1	1	1	0
124		1	1	2	11	6	2		1		4	0	0	0	1	0	0	0	0	0		1		1	1	0	0	0	0	0	0	0		5	5	5	5	1	4	1	Meditech	1	1	1	1	1	0	0
22		1	0	2	7	6	1		2		2	0	0	1	0	0	0	0	0	0		1		1	1	0	0	0	0	0	0	0		10	6	10	6	1	3	1	meditech	1	0	1	1	1	0	0
99		1	1	2	7	6	1		1		2	0	0	0	1	0	1	1	1	0		1		1	1	0	0	0	0	0	0	0		14	6	14	14	1	3	1	Meditech	1	0	1	0	0	1	0
62		1	0	2	7	6	2		1		3	0	0	0	1	0	0	1	0	0		1		1	0	0	0	0	0	0	0	0		1	2	1	2	1	0			0	0	0	0	0	0	0
45		1	0	2	7	6	2		2		3	0	0	0	1	0	0	0	0	0		1		1	1	0	0	0	0	0	0	0		14	6	28	8	2	4	0		0	0	0	0	0	0	0
48		1	1	2	7	6	10	Speech Language Pathologist	1		5	0	1	0	0	0	0	0	0	0		1		1	1	1	0	1	1	1	1	0		14	7			1	3	0		0	0	0	0	0	0	0
6		1	0	2	7	6	1		1		1	1	0	0	1	1	1	1	1	0		1		1	1	0	0	0	0	0	0	0		14	8	28	28	2	4	1	Meditech	1	1	1	1	1	1	0
98		1	0	2	12	9	2		1		4	0	0	0	1	0	0	0	1	0		1		1	0	0	0	0	0	0	0	0		5	3	5		1	5	1	Metavision	0	1	0	0	0	0	0
97		1	1	2	12	9	9					0	0	0	0	0	0	0	0	0		1		1	1	0	0	0	1	0	0	0		5	3	5	3	1	3	1	Metavision	1	1	1	0	0	0	0
94		1	1	2	12	9	10	Nurse Practitioner	1		1	0	0	0	1	1	0	0	0	0		1		1	1	0	0	0	1	0	0	0		8	3	8	3	1	4	1	MetaVision	0	1	1	0	0	0	0
87		1	1	2	12	9	10	Nurse Practitioner	1		5	0	0	0	1	1	1	1	0	0		1		1	1	0	0	0	1	0	0	0		5	3	5	3	1	2	0		0	0	0	0	0	0	0
89		1	1	2	12	9	1		2		4	1	1	0	1	1	1	0	0	0		1		1	1	0	0	0	1	0	0	0		7	3	7	3	1	4	1	Metavision and Netcare	1	1	0	0	1	1	0
90		1	1	2	12	9	10	Nurse Practitioner	1		4	0	0	0	1	1	0	0	1	0		3		1	1	0	0	0	1	0	0	0		5	3	15	4	1	4	1	Metavision	0	1	1	0	0	0	0
88		1	1	2	12	9	10	Nurse Practitioner	1		4	0	1	0	1	1	1	0	0	0		1		1	1	0	0	0	1	0	0	0		5	4	5	4	1	3	0		0	0	0	0	0	0	0
101		1	0	2	12	9	4		1		3	0	0	0	0	0	0	1	1	0		1		1	0	0	0	0	0	0	0	0		5	3	5	3	1	4	0		0	0	0	0	0	0	0
100		1	0	2	12	9	2		1		4	0	0	0	1	0	0	0	0	0		1		1	1	1	1	0	1	0	1	0		28	0	28	0	1	2	1	connect care, epic	1	1	1	1	1	0	0
69		1	1	2	13	6	1		2		4	0	0	0	1	0	1	0	0	1	studies done via Think Research	1		1	1	0	0	0	0	1	0	0		37		45		4	3	1	meditech and Allsciptis	1	1	1	0	1	1	0
67		1	1	2	13	6	1		2		2	1	0	0	1	1	1	1	1	0		1		1	1	0	0	0	0	1	0	0		37	0	37	0	6	3	1	Sunrise Clinical Management	1	1	1	0	0	1	0
103		1	1	2	13	6	1		2		5	0	1	0	1	0	1	0	0	0		1		1	1	0	0	0	0	1	0	0		37	0	37	0	4	4	1	sunrise clinical manager, transitioning to Epic	1	1	0	0	1	1	0
68		1	1	2	13	6	1		2		4	0	0	1	1	0	1	0	1	0		1		1	1	0	0	0	0	0	0	0		24		24		2	2	0		0	0	0	0	0	0	0
71		1	1	2	14	6	3		1		2	0	0	0	0	0	1	0	1	0		1		1	0	0	0	0	0	0	0	0		12	6	14	2	3	3	0		0	0	0	0	0	0	0
63		1	1	2	14	6	1		1		3	1	1	0	1	1	1	1	1	0		1		1	1	0	0	0	0	0	0	0		12	0	18	0	2	4	1	Meditech	1	0	0	0	1	1	0
64		1	1	2	14	6	3		2		1	0	0	0	1	0	1	0	1	0		1		1	1	1	0	1	1	0	0	0		21	0	21	0	3	4	1	Meditech	0	0	0	0	0	0	0
66		1	1	2	1	6	3		1		4	1	1	0	1	0	1	0	0	0		1		1	1	0	0	0	0	0	0	0		24	10	36	10	3	3	0		0	0	0	0	0	0	0
126		1			12	9	1		2		3	0	1	0	0	0	0	0	0	0		1		1	1	0	0	0	1	0	0	0		5	3	5	3	1	7	1	connect care	1	1	1	1	1	1	0
127		1			16	9	10	Nurse Practitioner	1		5	1	1	1	1	1	1	1	0	0		1		1	0	0	0	0	0	0	0	0		6	4	6	4	1	9	1	Metavision	0	1	1	0	0	0	0
131		1			17	6	1		2		4	0	1	0	1	0	0	0	0	0		1		1	1	1	0	0	1	0	0	0		15	5	15	5	1	3	1		1	1	1	0	1	1	0
133		1			15	8	1		1		4	1	1	0	1	1	1	1	1	0		1		1	1	0	0	0	0	0	0	0		10	0	10	0	1	9	0		0	0	0	0	0	0	0
134		1			15	8	1		1		1	0	0	0	0	1	1	0	1	0		1		1	1	0	0	0	0	0	0	0		6	4			1	9	0		0	0	0	0	0	0	0
135		1			15	8	1		2		3	1	1	0	1	0	1	1	1	0		1		1	1	0	0	0	0	0	0	0		10		12		2	9	0		0	0	0	0	0	0	0
136		1			15	8	1		1		3	0	0	0	0	0	0	0	0	0		3		1	0	0	0	0	0	0	0	0		6	4	6	4	1	9	0		0	0	0	0	0	0	0
HOSPITAL (manual count)	NUMBER OF SURVEYS
Royal Victoria Regional Health Centre	20
Georgian Bay General Hospital	1
Trillium Health Partners (Don't know hospital name, just put this + missisauga)	5
Sturgeon Community Hospital	15
St Catharines General Hospital	4
None	11
Niagara Health St Catharines	22
Niagara Health Welland	1
North York General Hosptial	20
William Osler Health System - Etobicoke General Hospital	3
Brampton Civic Hospital	2
Markham Stouffville Hospital	1
Sunnybrook	1
Brantford General Hospital	1
St. Michael's Hospital	1
Greater Niagara General	1
Humber River Hospital	1
Montfort Hospital	1
Ross Memorial Hospital	1
Joseph Brant	1
Lakeridge Health	1
St Mary Hospital	1
Credit Valley Hospital	1
Queen Elizabeth II regional hospital	1
Ottawa Hospital	1
Mount Sinai Hospital	1
Sickkids	1
Children's Hospital, London Health Sciences Centre	1
Regina General Hospital	1
Juravinski, Hamilton Health Sciences	1
Hamilton General Hospital	1
University of Alberta Hospital	1
St. Marys Hospital Montreal	1
TOTAL	126
[truncated: 62 more columns]
